# Supplementary material for: Nutritional and Technological Properties of Albino Peach Palm (Bactris gasipaes) from the Amazon: Influence of Cooking and Drying
Source: Foods. 2023 Dec 1;12(23):4344. doi: 10.3390/foods12234344 (PMC10706845; doi:10.3390/foods12234344)
Supplement: Supplementary file 1 [file foods-12-04344-s001.zip]

Archive with 1 entries (1 files):
- foods-2723476-supplementary.pdf
